# Supplementary material for: Wild pollinator activity negatively related to honey bee colony densities in urban context
Source: PLoS One. 2019 Sep 12;14(9):e0222316. doi: 10.1371/journal.pone.0222316 (PMC6742366; doi:10.1371/journal.pone.0222316)
Supplement: S1 Data — (CSV) [file pone.0222316.s008.csv]

Sites	Year	Resources in 500m	Resources in 1000m	Colonies in 500m	Colonies in 1000m	Wild-Spontaneous	Wild-Managed	Domesticated-Spontaneous	Domesticated-Managed	%Managed plant species	%Spontaneous	X	Y	Small solitary bees	Large solitary bees	Honey bees	Bumblebees	Coleoptera	Lepidoptera	Diptera	Syrphids	Mean visited plant richness	Interaction evenness non-apis
E	2014	580271631.1	1552305591	0	20	2.475	2.508	1.258	1.6	36.37	63.63	48.835917	2.381844	10.267	3.933	23.333	16.467	5.8	0.067	0.867	3.2	4.25	0.632
E	2015	580271631.1	1552305591	5	25	4.721	10.958	2.182	5.309	59.04	40.96	48.835917	2.381844	34.867	33.767	80.8	36.467	5	2.567	13.767	14.767	6.385	0.65
E	2016	580271631.1	1552305591	5	25	1.815	2.292	0.205	1.862	65.72	34.28	48.835917	2.381844	18.2	13.333	26.867	6.933	0.867	0.467	9.6	4.067	3.273	0.58
F	2015	367496250.9	1603444028	3	29	6.061	0.127	1.806	0	10.26	89.74	48.8335	2.375766	16.133	15.467	19.867	5.067	0.467	0	3.933	27	4.333	0.594
F	2016	367496250.9	1603444028	3	29	3.359	0	2.492	0.195	2.86	97.14	48.8335	2.375766	2.533	14.8	34.933	5.733	0.467	7.6	0.467	12.067	3.182	0.575
B	2015	251362434.2	1419307709	3	53	0.097	4.485	0	3.794	95.46	4.54	48.849121	2.345886	31.333	3.633	39.833	2.633	2	1	1.833	4.4	3.462	0.474
B	2016	251362434.2	1419307709	3	53	0.723	2.031	0.097	2.056	73.53	26.47	48.849121	2.345886	8.067	12.067	28	2.533	0.067	0	10.467	2.6	3.091	0.537
D	2014	660493001	1664902480	15	35	1.767	2.108	0.458	5.275	69.24	30.76	48.844758	2.35558	9.533	5.8	48.533	13.133	0.267	0.2	0	2.4	3.375	0.665
D	2015	660493001	1664902480	20	40	2.867	2.642	2.121	10.206	64.59	35.41	48.844758	2.35558	25.067	11.433	125.933	13.633	3.6	0.067	3.933	2.967	3.923	0.617
D	2016	660493001	1664902480	20	40	1.518	3.831	1.323	3.723	61.54	38.46	48.844758	2.35558	16	20.6	65.6	24.667	0.467	0.867	1.8	5.133	3.545	0.634
A	2014	176180873	1323555797	5	28	1.133	2.592	0.5	5.475	72.42	27.58	48.855397	2.331579	20.333	0.8	51.133	9.2	0	0	0.2	1.8	4.375	0.518
A	2015	176180873	1323555797	5	28	0.37	3.121	0	4.055	80.65	19.35	48.855397	2.331579	12.567	7.767	39.267	8.667	0.333	0	0.333	2.6	2.583	0.568
A	2016	176180873	1323555797	5	28	0.513	2.656	0.472	1.826	62.97	37.03	48.855397	2.331579	25.667	3.733	29.867	5.333	0	0.267	2.8	3.4	2.8	0.474
C	2014	461635998	1552305591	23	41	1.95	1.517	2.725	4.108	43.59	56.41	48.847653	2.357876	7.6	1.533	55.8	20	0.133	0.733	1	1.267	5.625	0.552
C	2015	461635998	1552305591	28	46	1.285	3.188	2.285	11.473	63.94	36.06	48.847653	2.357876	11.067	6.967	149.467	8.7	0	0	0.6	15.133	4.769	0.641
C	2016	461635998	1552305591	28	46	0.036	1.605	0.005	3.303	84.38	15.62	48.847653	2.357876	2.2	5.533	43	3.4	0.067	3.667	3.667	2.8	3.2	0.554
G	2014	281504594	1469216042	0	7	6.55	2.475	3.133	1.117	13.73	86.27	48.828028	2.381093	18.6	3.133	34	37.467	0.733	0.067	8.733	4.133	6.5	0.57
G	2015	281504594	1469216042	0	7	6.812	3.545	3.861	7.788	47.28	52.72	48.828028	2.381093	55.6	8.833	117.767	34.6	3.2	0.2	1.5	5.4	4.231	0.639
G	2016	281504594	1469216042	0	7	2.718	1.292	1.487	2.426	40.62	59.38	48.828028	2.381093	17	11.8	50.867	10.533	0.4	0.733	1.533	10.133	2.909	0.68
